# Supplementary material for: Rapid Amplicon Nanopore Sequencing (RANS) for the Differential Diagnosis of Monkeypox Virus and Other Vesicle-Forming Pathogens
Source: Viruses. 2022 Aug 18;14(8):1817. doi: 10.3390/v14081817 (PMC9416277; doi:10.3390/v14081817)
Supplement: Supplementary file 1 [file viruses-14-01817-s001.zip]

Archive with 1 entries (1 files):
- viruses-1856247-supplementary.xlsx
