# Supplementary material for: Rapid Amplicon Nanopore Sequencing (RANS) for the Differential Diagnosis of Monkeypox Virus and Other Vesicle-Forming Pathogens
Source: Viruses. 2022 Aug 18;14(8):1817. doi: 10.3390/v14081817 (PMC9416277; doi:10.3390/v14081817)
Supplement: Supplementary file 1 [file viruses-14-01817-s001.zip › viruses-1856247-supplementary.xlsx]

## Sheet: all list db
Column1	Organism	Strain
>gb:MN244298	Akhmeta virus	A40
>gb:MN244296	Akhmeta virus	G66
>gb:MH607143	Akhmeta virus	Vani 2010
>gb:MH607141	Akhmeta virus	Akhmeta 2013-88
>gb:MH607142	Akhmeta virus	Akhmeta 2013-85
>gb:MN244297	Akhmeta virus	A39
>gb:MN240300	Alaskapox virus	Alaska 2015
>gb:KY385637	Ateline herpesvirus 1	Lennette
>gb:NC_055166	Beluga whale herpesvirus 1	LN3131-1
>gb:KY215944	Bovine herpesvirus 1	216 II
>gb:MG407776	Bovine herpesvirus 1	MN2
>gb:MG407778	Bovine herpesvirus 1	MN4
>gb:MG407780	Bovine herpesvirus 1	MN6
>gb:MG407782	Bovine herpesvirus 1	MN8
>gb:MG407784	Bovine herpesvirus 1	MN10
>gb:MG407786	Bovine herpesvirus 1	MN12
>gb:MG407788	Bovine herpesvirus 1	MN14
>gb:MG407790	Bovine herpesvirus 1	PA1
>gb:MG407792	Bovine herpesvirus 1	PA3
>gb:MF421714	Bovine herpesvirus 1	Los Angeles
>gb:MH791337	Bovine herpesvirus 1	C43
>gb:MH724204	Bovine herpesvirus 1	Express 1 IBR MLV vaccine
>gb:MH724202	Bovine herpesvirus 1	Arsenal IBR MLV vaccine
>gb:MH724206	Bovine herpesvirus 1	Vista IBR MLV vaccine
>gb:MH791339	Bovine herpesvirus 1	C45
>gb:MH791341	Bovine herpesvirus 1	C47
>gb:MH598937	Bovine herpesvirus 1	C35 1839-9847
>gb:MH724208	Bovine herpesvirus 1	BoviShield Gold FP5 MLV vaccine
>gb:MH724210	Bovine herpesvirus 1	Nasalgen IP MLV vaccine
>gb:MH751899	Bovine herpesvirus 1	C26
>gb:MH751901	Bovine herpesvirus 1	C33
>gb:MH791338	Bovine herpesvirus 1	C44
>gb:KU198480	Bovine herpesvirus 1	cooper
>gb:MG407775	Bovine herpesvirus 1	MN1
>gb:MG407777	Bovine herpesvirus 1	MN3
>gb:MG407779	Bovine herpesvirus 1	MN5
>gb:MG407781	Bovine herpesvirus 1	MN7
>gb:MG407783	Bovine herpesvirus 1	MN9
>gb:MG407785	Bovine herpesvirus 1	MN11
>gb:MG407787	Bovine herpesvirus 1	MN13
>gb:MG407789	Bovine herpesvirus 1	MN15
>gb:MG407791	Bovine herpesvirus 1	PA2
>gb:NC_001847	Bovine herpesvirus 1	Composite of 5 s
>gb:MH724203	Bovine herpesvirus 1	Titanium IBR MLV vaccine
>gb:MH724205	Bovine herpesvirus 1	Pyramid IBR MLV vaccine
>gb:MH724207	Bovine herpesvirus 1	BoviShield IBR MLV vaccine
>gb:MH724209	Bovine herpesvirus 1	TSV-2 Nasal MLV vaccine
>gb:MH751898	Bovine herpesvirus 1	C18
>gb:MH751900	Bovine herpesvirus 1	C29
>gb:MH791336	Bovine herpesvirus 1	C42
>gb:MH791340	Bovine herpesvirus 1	C46
>gb:MH598936	Bovine herpesvirus 1	UNKNOWN-MH598936
>gb:MH598938	Bovine herpesvirus 1	C28 55771
>gb:MT862164	Bovine herpesvirus 2	Riems 8/85
>gb:MT862163	Bovine herpesvirus 2	C1Z FZR
>gb:AY261359	Bovine herpesvirus 5	SV507/99
>gb:KY549446	Bovine herpesvirus 5	ISO 97/45
>gb:MZ364295	Bovine herpesvirus 5	166/84
>gb:MZ420492	Bovine herpesvirus 5	674/10
>gb:KY559403	Bovine herpesvirus 5	P160/96
>gb:MW829288	Bovine herpesvirus 5	A663
>gb:JX898220	Bovine herpesvirus type 1.1	NVSL challenge 97-11
>gb:KM258881	Bovine herpesvirus type 1.2	B589
>gb:KM258882	Bovine herpesvirus type 1.2	SM023
>gb:KM258880	Bovine herpesvirus type 1.2	K22
>gb:KM258883	Bovine herpesvirus type 1.2	SP1777
>gb:AY386265	Bovine papular stomatitis virus	AR02
>gb:KM875471	Bovine papular stomatitis virus	TX09c5
>gb:KM875470	Bovine papular stomatitis virus	TX09c15
>gb:KM875472	Bovine papular stomatitis virus	TX09c1
>gb:KU936049	Bubaline herpesvirus 1	b6
>gb:MG599038	Buffalopox virus	Karachi 2005
>gb:MK239754	Buffalopox virus	NIV116233
>gb:MK239753	Buffalopox virus	NIV143262
>gb:MK239755	Buffalopox virus	NIV116234
>gb:OK422495	Buffalopox virus	India/2011/Meerut-1/P50/A3
>gb:OK422496	Buffalopox virus	India/2011/Meerut-1/P50/C5
>gb:MW883892	Buffalopox virus	India/2011/Meerut-1/P0
>gb:MW883891	Buffalopox virus	India/2011/Meerut-1/CGP57380/P40
>gb:MW883890	Buffalopox virus	India/2011/Meerut-1/Control/P40
>gb:AY009089	Camelpox virus	CMS
>gb:FV537233	Camelpox virus	UNKNOWN-FV537233
>gb:MK910851	Camelpox virus	Negev2016
>gb:NC_003391	Camelpox virus	M-96
>gb:FV537230	Camelpox virus	UNKNOWN-FV537230
>gb:KP768318	Camelpox virus	0408151v
>gb:MZ300856	Camelpox virus	D1865/20
>gb:MZ300857	Camelpox virus	D1804/20
>gb:MZ300858	Camelpox virus	D1795/20
>gb:MZ300859	Camelpox virus	D1734/20
>gb:MZ300860	Camelpox virus	D1621/20
>gb:KT819632	Canid herpesvirus 1	V777
>gb:KT819633	Canid herpesvirus 1	0194
>gb:KX828242	Canid herpesvirus 1	BTU-1
>gb:MW353125	Canid herpesvirus 1	ELAL-1
>gb:MW353127	Canid herpesvirus 1	ELAL-3
>gb:MW353129	Canid herpesvirus 1	ELAL-5
>gb:MW353131	Canid herpesvirus 1	ELAL-7
>gb:MW353134	Canid herpesvirus 1	ELAL-10
>gb:MW353136	Canid herpesvirus 1	ELAL-12
>gb:MW353138	Canid herpesvirus 1	ELAL-13
>gb:KY057364	Canid herpesvirus 1	15-4016-NSW
>gb:MW353126	Canid herpesvirus 1	ELAL-2
>gb:MW353128	Canid herpesvirus 1	ELAL-4
>gb:MW353130	Canid herpesvirus 1	ELAL-6
>gb:MW353132	Canid herpesvirus 1	ELAL-8
>gb:MW353133	Canid herpesvirus 1	ELAL-9
>gb:MW353135	Canid herpesvirus 1	ELAL-11
>gb:MW353137	Canid herpesvirus 1	ELAL-14
>gb:MW353139	Canid herpesvirus 1	ELAL-15
>gb:MG989243	Caprine herpesvirus 1	JSHA1405
>gb:AY714813	Cercopithecine herpesvirus 2	UNKNOWN-AY714813
>gb:AF275348	Cercopithecine herpesvirus 9	UNKNOWN-AF275348
>gb:KX821756	Cercopithecine herpesvirus 9	Beijing-2014
>gb:MH036942	Cervid herpesvirus 1	Anlier
>gb:MH036943	Cervid herpesvirus 2	Norway
>gb:MN653921	Cetacean poxvirus 1	TA
>gb:NC_023677	Chimpanzee herpesvirus	105640
>gb:X94355	Cowpox virus	GRI-90
>gb:FV537237	Cowpox virus	UNKNOWN-FV537237
>gb:HQ420899	Cowpox virus	Norway 1994 MAN
>gb:HQ420896	Cowpox virus	Germany 1990 2
>gb:HQ420894	Cowpox virus	France 2001 Nancy
>gb:HQ420895	Cowpox virus	Germany 1980 EP4
>gb:HQ420893	Cowpox virus	Finland 2000 MAN
>gb:KY549151	Cowpox virus	Norwayfeline
>gb:KC813492	Cowpox virus	HumLan08/1
>gb:KC813511	Cowpox virus	HumGri07/1
>gb:KC813503	Cowpox virus	RatGer09/1
>gb:KC813504	Cowpox virus	RatHei09/1
>gb:KC813507	Cowpox virus	EleGri07/1
>gb:KC813500	Cowpox virus	MonKre08/4
>gb:KC813499	Cowpox virus	MarLei07/1
>gb:KC813491	Cowpox virus	BeaBer04/1
>gb:KC813508	Cowpox virus	HumAac09/1
>gb:KC813498	Cowpox virus	JagKre08/2
>gb:KC813505	Cowpox virus	RatKre08/2
>gb:LN864565	Cowpox virus	RatPox09
>gb:KY463519	Cowpox virus	Germany 1971 EP1
>gb:KY369926	Cowpox virus	Kostroma 2015
>gb:KY549148	Cowpox virus	1639
>gb:KY549146	Cowpox virus	K779
>gb:KY569022	Cowpox virus	CheTopCut DK 2011
>gb:KY569018	Cowpox virus	CheHurley DK 2012
>gb:KY569020	Cowpox virus	CheNuru DK 2012
>gb:LT896721	Cowpox virus	Ger 2010 MKY
>gb:LT896718	Cowpox virus	Ger/2010/Alpaca
>gb:LT896722	Cowpox virus	Ger/2007/Vole
>gb:LT896724	Cowpox virus	Ger/2015/Cat1
>gb:LT896726	Cowpox virus	Ger/2012/Alpaca
>gb:LT896728	Cowpox virus	Ger/2010/Rat
>gb:LT896729	Cowpox virus	Ger/2010/Cat
>gb:LT896731	Cowpox virus	Ger/2015/Cat4
>gb:LT993228	Cowpox virus	Ger/2017/common vole FMEimka
>gb:LT993231	Cowpox virus	Ger/2015/Prairie-dog
>gb:LT896732	Cowpox virus	Ger/2017/Alpaca2
>gb:MK035752	Cowpox virus	Sammy 2015/4a
>gb:MK035754	Cowpox virus	Cookie S963 15
>gb:MK035756	Cowpox virus	Leo 2015/5
>gb:MK035758	Cowpox virus	Moritz 2015/3a
>gb:MK035747	Cowpox virus	Rat Marl
>gb:KY549143	Cowpox virus	Catpox3L97
>gb:LR812035	Cowpox virus	GerMygEK 938/17
>gb:DQ437593	Cowpox virus	Germany 91-3
>gb:FV537234	Cowpox virus	UNKNOWN-FV537234
>gb:AF482758	Cowpox virus	Brighton Red
>gb:HQ420900	Cowpox virus	UK2000 K2984
>gb:HQ420898	Cowpox virus	Germany 2002 MKY
>gb:HQ407377	Cowpox virus	Austria 1999
>gb:HQ420897	Cowpox virus	Germany 1998 2
>gb:KC813509	Cowpox virus	HumBer07/1
>gb:KC813512	Cowpox virus	HumKre08/1
>gb:KC813501	Cowpox virus	RatAac09/1
>gb:KC813494	Cowpox virus	HumLue09/1
>gb:KC813496	Cowpox virus	HumPad07/1
>gb:KC813510	Cowpox virus	HumGra07/1
>gb:KC813493	Cowpox virus	HumLit08/1
>gb:KC813495	Cowpox virus	HumMag07/1
>gb:KC813502	Cowpox virus	CatBer07/1
>gb:KC813506	Cowpox virus	CatPot07/1
>gb:KC813497	Cowpox virus	JagKre08/1
>gb:LN864566	Cowpox virus	FM2292
>gb:LN879483	Cowpox virus	Amadeus 2015
>gb:KY549149	Cowpox virus	K2739
>gb:KY549147	Cowpox virus	K780
>gb:KY549145	Cowpox virus	K428
>gb:KY549144	Cowpox virus	Catpox5wv1
>gb:MK035746	Cowpox virus	Boy Biederstein
>gb:MK035748	Cowpox virus	Boa Marl
>gb:MK035749	Cowpox virus	Rat Biederstein
>gb:MK035750	Cowpox virus	Compiegne 2009
>gb:MK035751	Cowpox virus	S2216/04
>gb:MK035753	Cowpox virus	Cepad 333
>gb:MK035755	Cowpox virus	75/01
>gb:MK035757	Cowpox virus	Rat Koelle
>gb:MK035759	Cowpox virus	Cepad 332
>gb:KY569021	Cowpox virus	CheGrey DK 2010
>gb:KY569019	Cowpox virus	CheNova DK 2014
>gb:LT883663	Cowpox virus	France Amiens 2016
>gb:KY549150	Cowpox virus	K4207
>gb:LT896720	Cowpox virus	Ger/2015/Human1
>gb:LT896733	Cowpox virus	Ger/2015/Cat3
>gb:LT896723	Cowpox virus	Ger/2014/Cat1
>gb:LT896725	Cowpox virus	Ger/2014/Cat2
>gb:LT896727	Cowpox virus	Ger/2015/Cat2
>gb:LT896730	Cowpox virus	Ger/2010/Racoon
>gb:LT993226	Cowpox virus	Ger/2014/Human
>gb:LT993230	Cowpox virus	Ger/2017/Alpaca1
>gb:LT993232	Cowpox virus	Ger/2015/Human2
>gb:LT896719	Cowpox virus	Ger/2013/Alpaca
>gb:JQ410350	Ectromelia virus	ERPV
>gb:NC_004105	Ectromelia virus	Moscow
>gb:KY554976	Ectromelia virus	Hampstead
>gb:MN912466	Ectromelia virus	WH
>gb:KJ563295	Ectromelia virus	Naval
>gb:OU343112	Ectromelia virus	Hampstead Egg
>gb:OU343113	Ectromelia virus	Ishibashi
>gb:OU343155	Ectromelia virus	MP5
>gb:OU343156	Ectromelia virus	Mill-Hill
>gb:OU343157	Ectromelia virus	MP4
>gb:OU343158	Ectromelia virus	MP1
>gb:OU343159	Ectromelia virus	MouKre
>gb:AY665713	Equid herpesvirus 1	Ab4
>gb:AP012321	Equid herpesvirus 1	5586
>gb:KF644573	Equid herpesvirus 1	T616 delta71
>gb:KF644572	Equid herpesvirus 1	VA02
>gb:KF644577	Equid herpesvirus 1	89c105
>gb:KF644571	Equid herpesvirus 1	OH03
>gb:KF644578	Equid herpesvirus 1	01c1
>gb:KF644567	Equid herpesvirus 1	FL06
>gb:KF644568	Equid herpesvirus 1	NMKT04
>gb:AB992258	Equid herpesvirus 1	HH1
>gb:KF644566	Equid herpesvirus 1	90c16
>gb:KM593996	Equid herpesvirus 1	T953
>gb:KP975078	Equid herpesvirus 1	T953 P15
>gb:LC193725	Equid herpesvirus 1	Ab4p attB delta VP22
>gb:MF975656	Equid herpesvirus 1	RacL11
>gb:KR021354	Equid herpesvirus 1	T953 P135
>gb:MT063054	Equid herpesvirus 1	YM2019
>gb:AY464052	Equid herpesvirus 1	V592
>gb:KF644569	Equid herpesvirus 1	NY03
>gb:KF644575	Equid herpesvirus 1	94-137
>gb:KF644580	Equid herpesvirus 1	T-529 10/84
>gb:KF644574	Equid herpesvirus 1	T-616
>gb:KF644579	Equid herpesvirus 1	89c25
>gb:KF644570	Equid herpesvirus 1	NY05
>gb:KF644576	Equid herpesvirus 1	00c19
>gb:KY852346	Equid herpesvirus 1	Hertfordshire/150/2016
>gb:KR047045	Equid herpesvirus 1	T953 P210
>gb:MF975655	Equid herpesvirus 1	KyA
>gb:KM051845	Equid herpesvirus 3	AR/2007/C3A
>gb:LC075582	Equid herpesvirus 4	83-MB
>gb:LC075586	Equid herpesvirus 4	05-I-202
>gb:LC075588	Equid herpesvirus 4	12-I-203
>gb:LC075584	Equid herpesvirus 4	01-10-1
>gb:NC_001844	Equid herpesvirus 4	NS80567
>gb:LC075587	Equid herpesvirus 4	11-10
>gb:LC075585	Equid herpesvirus 4	03-VR
>gb:LC075583	Equid herpesvirus 4	91c1
>gb:LC063142	Equid herpesvirus 4	TH20p
>gb:MW892435	Equid herpesvirus 4	DE17 1
>gb:MW892436	Equid herpesvirus 4	DE17 2
>gb:MW892437	Equid herpesvirus 4	DE17 3
>gb:MW892438	Equid herpesvirus 4	DE17 4
>gb:MT012704	Equid herpesvirus 6	AsHV/Bari/2011/740
>gb:MF431611	Equid herpesvirus 8	IR/2003/19
>gb:MF431613	Equid herpesvirus 8	IR/2010/16
>gb:NC_017826	Equid herpesvirus 8	wh
>gb:MF431612	Equid herpesvirus 8	IR/2010/47
>gb:MF431614	Equid herpesvirus 8	IR/2015/40
>gb:MW816102	Equid herpesvirus 8	SDLC66
>gb:MW822570	Equid herpesvirus 8	SD2020113
>gb:AP010838	Equid herpesvirus 9	P19
>gb:MN339351	Equine molluscum contagiosum-like virus	Tanzania/2016
>gb:FJ478159	Felid herpesvirus 1	C-27
>gb:KR381786	Felid herpesvirus 1	135-68a
>gb:KR381790	Felid herpesvirus 1	3238-06
>gb:KR381783	Felid herpesvirus 1	448-77
>gb:KR381787	Felid herpesvirus 1	85-68
>gb:KR381792	Felid herpesvirus 1	3224-04
>gb:KR381779	Felid herpesvirus 1	729-83
>gb:KR381798	Felid herpesvirus 1	3232-05
>gb:KR381785	Felid herpesvirus 1	571-79
>gb:KR381802	Felid herpesvirus 1	3227-05
>gb:KR381793	Felid herpesvirus 1	3226-05
>gb:KR381791	Felid herpesvirus 1	3236-06
>gb:KR381780	Felid herpesvirus 1	117-68
>gb:MH070326	Felid herpesvirus 1	CALI 11
>gb:MH070324	Felid herpesvirus 1	NEWY 01
>gb:MH070328	Felid herpesvirus 1	WASH 01
>gb:MH070331	Felid herpesvirus 1	KANS 10
>gb:MH070333	Felid herpesvirus 1	PHIL 04
>gb:MH070335	Felid herpesvirus 1	MILW 03
>gb:MH070336	Felid herpesvirus 1	PHIL 01
>gb:MH070337	Felid herpesvirus 1	KANS 04
>gb:MH070340	Felid herpesvirus 1	PEEBLES 1
>gb:MH070342	Felid herpesvirus 1	MILW 02
>gb:MH070344	Felid herpesvirus 1	PHIL 10
>gb:MH070346	Felid herpesvirus 1	MILW 09
>gb:MH070348	Felid herpesvirus 1	KANS 02
>gb:KR296657	Felid herpesvirus 1	Feligen
>gb:KR381781	Felid herpesvirus 1	221-71
>gb:KR381794	Felid herpesvirus 1	3228-05
>gb:KR381789	Felid herpesvirus 1	3235-06
>gb:KR381799	Felid herpesvirus 1	3233-05
>gb:KR381782	Felid herpesvirus 1	384-75
>gb:KR381803	Felid herpesvirus 1	Companion
>gb:KR381800	Felid herpesvirus 1	3234-05
>gb:KR381796	Felid herpesvirus 1	3230-05
>gb:KR381795	Felid herpesvirus 1	3229-05
>gb:KR381797	Felid herpesvirus 1	3231-05
>gb:KR381801	Felid herpesvirus 1	3225-05
>gb:KR381784	Felid herpesvirus 1	356-75
>gb:KR381788	Felid herpesvirus 1	124-68b
>gb:MH070323	Felid herpesvirus 1	S5727
>gb:MH070325	Felid herpesvirus 1	KANS 08
>gb:MH070327	Felid herpesvirus 1	FLOR 05
>gb:MH070329	Felid herpesvirus 1	KANS 09
>gb:MH070330	Felid herpesvirus 1	SANJ 01
>gb:MH070332	Felid herpesvirus 1	MILW 10
>gb:MH070334	Felid herpesvirus 1	PHIL 03
>gb:MH070338	Felid herpesvirus 1	MILW 12
>gb:MH070339	Felid herpesvirus 1	CALI 14
>gb:MH070341	Felid herpesvirus 1	FLOR 04
>gb:MH070343	Felid herpesvirus 1	NEWY 03
>gb:MH070345	Felid herpesvirus 1	WASH 03
>gb:MH070347	Felid herpesvirus 1	MILW 11
>gb:MT500582	Felid herpesvirus 1	GD2018
>gb:MT813047	Felid herpesvirus 1	CH-B
>gb:NC_024306	Fruit bat herpesvirus 1	UNKNOWN-NC 024306
>gb:LT608134	Herpes simplex virus	type1 17 p5A
>gb:LT576866	Herpes simplex virus	type1 17 p2A
>gb:LT576871	Herpes simplex virus	type1 17 5B
>gb:LT576868	Herpes simplex virus	type1 17 p1A
>gb:LT576870	Herpes simplex virus	type1 17 2B
>gb:LT576869	Herpes simplex virus	type1 17 2C
>gb:LT576867	Herpes simplex virus	type1 17 p17
>gb:AB618031	Herpes simplex virus	type1 RH2
>gb:DQ792504	Horsepox virus	MNR-76
>gb:KY349117	Horsepox virus	MNR
>gb:BK013341	Horsepox virus	VK05
>gb:GU734771	Human herpesvirus 1	F
>gb:FV537009	Human herpesvirus 1	UNKNOWN-FV537009
>gb:JQ780693	Human herpesvirus 1	KOS
>gb:KJ847330	Human herpesvirus 1	0116209/India/2011
>gb:KT425109	Human herpesvirus 1	KOS79
>gb:KT899744	Human herpesvirus 1	KOS
>gb:LP124485	Human herpesvirus 1	UNKNOWN-LP124485
>gb:FJ593289	Human herpesvirus 1	17
>gb:KX424525	Human herpesvirus 1	ZW6
>gb:KY922719	Human herpesvirus 1	N-7
>gb:LT594106	Human herpesvirus 1	2158/2007
>gb:LT594108	Human herpesvirus 1	1319/2005
>gb:LT594110	Human herpesvirus 1	66/2007
>gb:LT594112	Human herpesvirus 1	369/2007
>gb:LT594457	Human herpesvirus 1	132/1998
>gb:MH102298	Human herpesvirus 1	v29 site16 day1
>gb:MH999841	Human herpesvirus 1	Ty148
>gb:MH999844	Human herpesvirus 1	H12114
>gb:MH999846	Human herpesvirus 1	H1215
>gb:MH999848	Human herpesvirus 1	H1311
>gb:MH999850	Human herpesvirus 1	H15119
>gb:MH319852	Human herpesvirus 1	NIV1613762
>gb:MN136523	Human herpesvirus 1	MacIntyre
>gb:CS176883	Human herpesvirus 1	UNKNOWN-CS176883
>gb:MN925871	Human herpesvirus 1	Sample4 DOCK8
>gb:MN159377	Human herpesvirus 1	s17pp3
>gb:MN159379	Human herpesvirus 1	s17pp5
>gb:MN159383	Human herpesvirus 1	SC16
>gb:KF498959	Human herpesvirus 1	RE
>gb:FV537006	Human herpesvirus 1	UNKNOWN-FV537006
>gb:GU734772	Human herpesvirus 1	H129
>gb:JQ673480	Human herpesvirus 1	KOS
>gb:KT887224	Human herpesvirus 1	KOS 1.1
>gb:KY922718	Human herpesvirus 1	R-13
>gb:MF156584	Human herpesvirus 1	K(delta)25/26
>gb:LT594105	Human herpesvirus 1	172/2010
>gb:LT594107	Human herpesvirus 1	3083/2008
>gb:LT594109	Human herpesvirus 1	270/2007
>gb:LT594111	Human herpesvirus 1	1394/2005
>gb:LT594192	Human herpesvirus 1	160/1982
>gb:MH480513	Human herpesvirus 1	MCL-18-H-1091
>gb:MH999839	Human herpesvirus 1	K86
>gb:MH999840	Human herpesvirus 1	Ty25
>gb:MH999842	Human herpesvirus 1	H12113
>gb:MH999845	Human herpesvirus 1	H12117
>gb:MH999847	Human herpesvirus 1	H12118
>gb:MH999849	Human herpesvirus 1	H1312
>gb:MH999851	Human herpesvirus 1	H1412
>gb:MN136524	Human herpesvirus 1	McKrae
>gb:MN159378	Human herpesvirus 1	s17pp4
>gb:OL638990	Human herpesvirus 1	dsncRNA1
>gb:OL638991	Human herpesvirus 1	McKrae
>gb:FV537013	Human herpesvirus 2	UNKNOWN-FV537013
>gb:KR135308	Human herpesvirus 2	US/BID-G19080/44-419851/2007
>gb:KF781518	Human herpesvirus 2	SD90e
>gb:KR135298	Human herpesvirus 2	US/BID-G19070/8937-1-3336/2003
>gb:KR135323	Human herpesvirus 2	JP/BID-G32587/JA2
>gb:KR135321	Human herpesvirus 2	US/BID-G19094/89-390/1989
>gb:KR135310	Human herpesvirus 2	US/BID-G19082/44-319857/2007
>gb:KR135302	Human herpesvirus 2	UG/BID-G19074/M1119/2007
>gb:KR135315	Human herpesvirus 2	UG/BID-G19087/J32715/2007
>gb:KR135317	Human herpesvirus 2	UG/BID-G19089/A76832/2007
>gb:KR135322	Human herpesvirus 2	JP/BID-G32586/JA1
>gb:LP124488	Human herpesvirus 2	UNKNOWN-LP124488
>gb:OM370995	Human herpesvirus 2	G
>gb:JN561323	Human herpesvirus 2	HG52
>gb:KY922720	Human herpesvirus 2	H1226
>gb:KY922726	Human herpesvirus 2	H12212
>gb:MF564034	Human herpesvirus 2	sample 08
>gb:MF564036	Human herpesvirus 2	sample 16
>gb:LT797626	Human herpesvirus 2	7
>gb:LT797627	Human herpesvirus 2	1
>gb:LT797629	Human herpesvirus 2	10
>gb:LT797631	Human herpesvirus 2	3
>gb:LT797633	Human herpesvirus 2	12
>gb:LT797635	Human herpesvirus 2	11
>gb:LT797682	Human herpesvirus 2	18
>gb:LT799380	Human herpesvirus 2	9
>gb:LS480640	Human herpesvirus 2	333
>gb:LT797625	Human herpesvirus 2	8
>gb:LT797622	Human herpesvirus 2	2
>gb:LT797623	Human herpesvirus 2	13
>gb:MN187895	Human herpesvirus 2	HJ12
>gb:FV537010	Human herpesvirus 2	UNKNOWN-FV537010
>gb:Z86099	Human herpesvirus 2	HG52
>gb:KR135300	Human herpesvirus 2	UG/BID-G19072/D30613/2007
>gb:KR135319	Human herpesvirus 2	UG/BID-G19091/D39765/2008
>gb:KR135299	Human herpesvirus 2	UG/BID-G19071/M22987/2007
>gb:KR135318	Human herpesvirus 2	UG/BID-G19090/D39650/2008
>gb:KR135312	Human herpesvirus 2	US/BID-G19084/9335-2005-576/2009
>gb:KR135307	Human herpesvirus 2	UG/BID-G19079/J09622/2008
>gb:KR135304	Human herpesvirus 2	UG/BID-G19076/H00066/2007
>gb:KR135311	Human herpesvirus 2	US/BID-G19083/10883-2001-13347/2005
>gb:KR135313	Human herpesvirus 2	US/BID-G19085/9335-2007-14/2011
>gb:KR135330	Human herpesvirus 2	US/BID-G1929/BethesdaP5
>gb:KR135325	Human herpesvirus 2	JP/BID-G32589/JA5
>gb:KR135331	Human herpesvirus 2	US/BID-G44422/333-R519
>gb:KR135306	Human herpesvirus 2	UG/BID-G19078/A76191/2008
>gb:KR135309	Human herpesvirus 2	US/BID-G19081/44-419851/2007
>gb:KR135316	Human herpesvirus 2	UG/BID-G19088/G75809/2007
>gb:KR135328	Human herpesvirus 2	JP/BID-G32592/JA8
>gb:KR135301	Human herpesvirus 2	UG/BID-G19073/F70764/2007
>gb:KR135314	Human herpesvirus 2	US/BID-G19086/7444-1996-25809/1996
>gb:KR135324	Human herpesvirus 2	JP/BID-G32588/JA3
>gb:KR135327	Human herpesvirus 2	JP/BID-G32591/JA7
>gb:KR135320	Human herpesvirus 2	ZA/BID-G19093/SD66/1995
>gb:KR135326	Human herpesvirus 2	JP/BID-G32590/JA6
>gb:KR135305	Human herpesvirus 2	UG/BID-G19077/K39924/2007
>gb:KR135303	Human herpesvirus 2	UG/BID-G44423/L22861/2007
>gb:KR135329	Human herpesvirus 2	JP/BID-G32593/JA9
>gb:MF564035	Human herpesvirus 2	sample 14
>gb:MF564037	Human herpesvirus 2	sample 19
>gb:KY922721	Human herpesvirus 2	H1227
>gb:KY922725	Human herpesvirus 2	H12211
>gb:LT797624	Human herpesvirus 2	6
>gb:LT797628	Human herpesvirus 2	4
>gb:LT797630	Human herpesvirus 2	15
>gb:LT797632	Human herpesvirus 2	5
>gb:LT797634	Human herpesvirus 2	14
>gb:LT797636	Human herpesvirus 2	17
>gb:LT797786	Human herpesvirus 2	16
>gb:MK855052	Human herpesvirus 2	MS
>gb:DQ479957	Human herpesvirus 3	03-500
>gb:DQ479958	Human herpesvirus 3	36
>gb:DQ674250	Human herpesvirus 3	NH29 3
>gb:DQ479956	Human herpesvirus 3	22
>gb:DQ452050	Human herpesvirus 3	M2DR
>gb:AY548171	Human herpesvirus 3	BC
>gb:DQ479963	Human herpesvirus 3	32
>gb:AB097933	Human herpesvirus 3	Oka
>gb:EU154348	Human herpesvirus 3	SVETA
>gb:FV537017	Human herpesvirus 3	UNKNOWN-FV537017
>gb:FV537015	Human herpesvirus 3	UNKNOWN-FV537015
>gb:X04370	Human herpesvirus 3	Dumas
>gb:JN704701	Human herpesvirus 3	VZVi/Jena.GER/02.07/Z[3]
>gb:JN704703	Human herpesvirus 3	VZVi/Munich.GER/30.07/Z[3]
>gb:JN704694	Human herpesvirus 3	VZVi/Weimar.GER/45.07/V[1]
>gb:JN704702	Human herpesvirus 3	VZV/Heidelberg.GER/10.07/V[3]
>gb:JN704691	Human herpesvirus 3	VZVi/Jena.GER/28.04/Z[1]
>gb:JN704697	Human herpesvirus 3	1002/2008
>gb:JN704692	Human herpesvirus 3	VZVi/Jena.GER/14.05/V[1]
>gb:JN704708	Human herpesvirus 3	VZVi/Erfurt.GER/44.07/V[5]
>gb:JN704695	Human herpesvirus 3	VZVi/Jena.GER/06.08/Z[1]
>gb:JN704699	Human herpesvirus 3	VZVi/Jena.GER/47.03/V[3]
>gb:JF306641	Human herpesvirus 3	MAV06
>gb:JQ972913	Human herpesvirus 3	Ellen
>gb:KC847290	Human herpesvirus 3	84-7
>gb:KU926320	Human herpesvirus 3	YCO2
>gb:KU926312	Human herpesvirus 3	MAV06
>gb:KU926317	Human herpesvirus 3	YCO1
>gb:KU926313	Human herpesvirus 3	vOka
>gb:DQ008355	Human herpesvirus 3	VariVax
>gb:DQ008354	Human herpesvirus 3	VarilRix
>gb:KY037798	Human herpesvirus 3	VZVs/SanDimas.CA.USA/17.12/Z_9
>gb:MF004348	Human herpesvirus 3	YCO2
>gb:MH709315	Human herpesvirus 3	KPZ12-176
>gb:MH709317	Human herpesvirus 3	KPZ12-212
>gb:MH709319	Human herpesvirus 3	KPZ12-218
>gb:MH709321	Human herpesvirus 3	KPZ12-235
>gb:MH709323	Human herpesvirus 3	KPZ12-260
>gb:MH709325	Human herpesvirus 3	KPZ12-320
>gb:MH709327	Human herpesvirus 3	KPZ12-352
>gb:MH709370	Human herpesvirus 3	KPZ13-287
>gb:MH709372	Human herpesvirus 3	KPZ13-316
>gb:MH709374	Human herpesvirus 3	KPZ13-344
>gb:MH709377	Human herpesvirus 3	KPZ13-382
>gb:MH709330	Human herpesvirus 3	KPZ12-389
>gb:MH709338	Human herpesvirus 3	KPZ12-525
>gb:MH709340	Human herpesvirus 3	KPZ13-039
>gb:MH709342	Human herpesvirus 3	KPZ13-069
>gb:MH709344	Human herpesvirus 3	KPZ13-071
>gb:MH709346	Human herpesvirus 3	KPZ13-103
>gb:MH709360	Human herpesvirus 3	KPZ13-221
>gb:MH709347	Human herpesvirus 3	KPZ13-128
>gb:MH709349	Human herpesvirus 3	KPZ13-143
>gb:MH709351	Human herpesvirus 3	KPZ13-158
>gb:MH709353	Human herpesvirus 3	KPZ13-174
>gb:MH709355	Human herpesvirus 3	KPZ13-179
>gb:MH709357	Human herpesvirus 3	KPZ13-204
>gb:MH709362	Human herpesvirus 3	KPZ13-238
>gb:MH709364	Human herpesvirus 3	KPZ13-248
>gb:MH709366	Human herpesvirus 3	KPZ13-258
>gb:MH709309	Human herpesvirus 3	KPZ12-013
>gb:MH709312	Human herpesvirus 3	KPZ12-135
>gb:MH709333	Human herpesvirus 3	KPZ12-418
>gb:MH709335	Human herpesvirus 3	KPZ12-442
>gb:MH709337	Human herpesvirus 3	KPZ12-483
>gb:DQ479962	Human herpesvirus 3	32
>gb:DQ479960	Human herpesvirus 3	8
>gb:MH499466	Human herpesvirus 3	MCL-17H-335
>gb:MH499468	Human herpesvirus 3	MCL-17H-739
>gb:MF898328	Human herpesvirus 3	Baike
>gb:KY037797	Human herpesvirus 3	VZVs/RanchoCucamong.CA.USA/34.14/Z_5
>gb:DQ479954	Human herpesvirus 3	Kel
>gb:DQ479953	Human herpesvirus 3	SD
>gb:DQ479955	Human herpesvirus 3	11
>gb:AB097932	Human herpesvirus 3	Oka
>gb:AJ871403	Human herpesvirus 3	HJO
>gb:DQ479959	Human herpesvirus 3	49
>gb:AY548170	Human herpesvirus 3	MSP
>gb:DQ479961	Human herpesvirus 3	32
>gb:JN704698	Human herpesvirus 3	1003/2008
>gb:JN704707	Human herpesvirus 3	VZVi/Erfurt.GER/11.07/V[5]
>gb:JN704700	Human herpesvirus 3	VZVi/Erfurt.GER/01.05/V[3]
>gb:JN704706	Human herpesvirus 3	VZVi/Weimar.GER/04.05/V[5]
>gb:JN704693	Human herpesvirus 3	VZVi/Weimar.GER/16.05/V[1]
>gb:JN704704	Human herpesvirus 3	VZVi/Erfurt.GER/20.00/V[5]
>gb:JN704690	Human herpesvirus 3	VZVi/Erfurt.GER/12.00/Z[1]
>gb:JN704705	Human herpesvirus 3	VZVi/Erfurt.GER/19.04/V[5]
>gb:JN704709	Human herpesvirus 3	VZVi/Jena.GER/37.05/V[VII]
>gb:JN704710	Human herpesvirus 3	VZVi/Jena.GER/06.08(2)/V[IX]
>gb:JN704696	Human herpesvirus 3	VZVi/Berlin.GER/14.08/V[1]
>gb:KJ767492	Human herpesvirus 3	YCO2
>gb:KJ767491	Human herpesvirus 3	YCO1
>gb:JQ972914	Human herpesvirus 3	LAX1
>gb:KC112914	Human herpesvirus 3	Var160
>gb:KJ808816	Human herpesvirus 3	YCO3
>gb:KU926318	Human herpesvirus 3	YCO1
>gb:KU926316	Human herpesvirus 3	YCO2
>gb:DQ457052	Human herpesvirus 3	CA123
>gb:KU926321	Human herpesvirus 3	YCO3
>gb:KU926314	Human herpesvirus 3	vOka
>gb:KU926311	Human herpesvirus 3	Ellen
>gb:KU926319	Human herpesvirus 3	YCO2
>gb:KU926315	Human herpesvirus 3	YCO1
>gb:KU926322	Human herpesvirus 3	YCO3
>gb:MH709359	Human herpesvirus 3	KPZ13-219
>gb:MH709361	Human herpesvirus 3	KPZ13-225
>gb:MH709363	Human herpesvirus 3	KPZ13-240
>gb:MH709365	Human herpesvirus 3	KPZ13-250
>gb:MH709310	Human herpesvirus 3	KPZ12-034
>gb:MH709311	Human herpesvirus 3	KPZ12-090
>gb:MH709313	Human herpesvirus 3	KPZ12-139
>gb:MH709314	Human herpesvirus 3	KPZ12-145
>gb:MH709316	Human herpesvirus 3	KPZ12-198
>gb:MH709318	Human herpesvirus 3	KPZ12-216
>gb:MH709320	Human herpesvirus 3	KPZ12-232
>gb:MH709322	Human herpesvirus 3	KPZ12-251
>gb:MH709324	Human herpesvirus 3	KPZ12-283
>gb:MH709326	Human herpesvirus 3	KPZ12-329
>gb:MH709328	Human herpesvirus 3	KPZ12-374
>gb:MH709329	Human herpesvirus 3	KPZ12-378
>gb:MH709331	Human herpesvirus 3	KPZ12-403
>gb:MH709339	Human herpesvirus 3	KPZ13-032
>gb:MH709341	Human herpesvirus 3	KPZ13-042
>gb:MH709343	Human herpesvirus 3	KPZ13-070
>gb:MH709345	Human herpesvirus 3	KPZ13-078
>gb:MH709348	Human herpesvirus 3	KPZ13-142
>gb:MH709350	Human herpesvirus 3	KPZ13-150
>gb:MH709352	Human herpesvirus 3	KPZ13-169
>gb:MH709358	Human herpesvirus 3	KPZ13-207
>gb:MH709332	Human herpesvirus 3	KPZ12-409
>gb:MH709334	Human herpesvirus 3	KPZ12-436
>gb:MH709336	Human herpesvirus 3	KPZ12-444
>gb:MH709371	Human herpesvirus 3	KPZ13-304
>gb:MH709373	Human herpesvirus 3	KPZ13-319
>gb:MH709375	Human herpesvirus 3	KPZ13-353
>gb:MH709376	Human herpesvirus 3	KPZ13-372
>gb:MH499467	Human herpesvirus 3	MCL-17H-337
>gb:MH499469	Human herpesvirus 3	MCL-17H-780
>gb:MT370830	Human herpesvirus 3	YCO2
>gb:MT370829	Human herpesvirus 3	YCO2
>gb:MT370828	Human herpesvirus 3	YCO2
>gb:MT370827	Human herpesvirus 3	vOka
>gb:MT370826	Human herpesvirus 3	vOka
>gb:MT370825	Human herpesvirus 3	MAV06
>gb:MW545806	Human herpesvirus 3	pps-p4
>gb:MW545807	Human herpesvirus 3	pps-p30
>gb:MW545808	Human herpesvirus 3	pps-p60
>gb:KP702725	Human herpesvirus 3	VZVs/Pasadena.USA/11.13(2)/Z
>gb:KY037796	Human herpesvirus 3	VZVs/PicoRivera.CA.USA/12.12/Z_2
>gb:KF811485	Human herpesvirus 3	VZVs/Pasadena.USA/48.12/Z[2]
>gb:JQ596859	Leporid herpesvirus 4	LHV4012612
>gb:KJ566591	Macacine herpesvirus 1	E90-136
>gb:KY628979	Macacine herpesvirus 1	32157-G
>gb:KY628977	Macacine herpesvirus 1	31612-G
>gb:KY628975	Macacine herpesvirus 1	26896-G
>gb:KY628985	Macacine herpesvirus 1	M12-O
>gb:KY628970	Macacine herpesvirus 1	KQ
>gb:KY628968	Macacine herpesvirus 1	8100812
>gb:KY628983	Macacine herpesvirus 1	9400371
>gb:NC_004812	Macacine herpesvirus 1	E2490
>gb:KY628973	Macacine herpesvirus 1	20620
>gb:KY628972	Macacine herpesvirus 1	16293
>gb:KY628971	Macacine herpesvirus 1	12930
>gb:KY628982	Macacine herpesvirus 1	7709642
>gb:KY628969	Macacine herpesvirus 1	1504-11
>gb:KY628984	Macacine herpesvirus 1	E2490
>gb:KY628981	Macacine herpesvirus 1	32425-G
>gb:KY628980	Macacine herpesvirus 1	32188-O
>gb:KY628978	Macacine herpesvirus 1	31618-G
>gb:KY628976	Macacine herpesvirus 1	26896-O
>gb:KY628974	Macacine herpesvirus 1	24105-G
>gb:KT594769	Macropodid herpesvirus 1	MaHV1.3076/08
>gb:MT900475	Macropodid herpesvirus 2	V3077/08
>gb:U60315	Molluscum contagiosum virus subtype 1	UNKNOWN-U60315
>gb:KY040277	Molluscum contagiosum virus subtype 1	Madrid 2016 7
>gb:MH320553	Molluscum contagiosum virus subtype 1	MC343
>gb:MH320555	Molluscum contagiosum virus subtype 1	MC505
>gb:MH646551	Molluscum contagiosum virus subtype 1	sercmolcont1
>gb:MN931743	Molluscum contagiosum virus subtype 1	P02S01B
>gb:MN931749	Molluscum contagiosum virus subtype 1	P05S02A
>gb:MN202187	Molluscum contagiosum virus subtype 1	NT2017
>gb:KY040276	Molluscum contagiosum virus subtype 1	Madrid 2016 6
>gb:KY040275	Molluscum contagiosum virus subtype 1	Madrid 2016 3
>gb:MH320547	Molluscum contagiosum virus subtype 1	MB100
>gb:MH320552	Molluscum contagiosum virus subtype 1	MC340
>gb:MH320554	Molluscum contagiosum virus subtype 1	MC349
>gb:MN931742	Molluscum contagiosum virus subtype 1	P02S01A
>gb:MN931748	Molluscum contagiosum virus subtype 1	P05S01A
>gb:KY040274	Molluscum contagiosum virus subtype 2	Madrid 2016 1
>gb:MH320548	Molluscum contagiosum virus subtype 2	MB98
>gb:MH320549	Molluscum contagiosum virus subtype 2	MC313
>gb:MH320551	Molluscum contagiosum virus subtype 2	MC332
>gb:MN931740	Molluscum contagiosum virus subtype 2	P01S01A
>gb:MN931745	Molluscum contagiosum virus subtype 2	P03S01A
>gb:MN931747	Molluscum contagiosum virus subtype 2	P04S02A
>gb:MN931751	Molluscum contagiosum virus subtype 2	MC344
>gb:MH320550	Molluscum contagiosum virus subtype 2	MC316
>gb:MH320556	Molluscum contagiosum virus subtype 2	MC515
>gb:MN931741	Molluscum contagiosum virus subtype 2	P01S02A
>gb:MN931746	Molluscum contagiosum virus subtype 2	P03S02A
>gb:MN931750	Molluscum contagiosum virus subtype 2	MB101
>gb:MN931752	Molluscum contagiosum virus subtype 2	MC515
>gb:AY753185	Monkeypox virus	COP-58
>gb:AY603973	Monkeypox virus	Walter Reed 267
>gb:DQ011157	Monkeypox virus	USA 2003 039
>gb:DQ011153	Monkeypox virus	USA 2003 044
>gb:FV537349	Monkeypox virus	UNKNOWN-FV537349
>gb:FV537351	Monkeypox virus	UNKNOWN-FV537351
>gb:AF380138	Monkeypox virus	Zaire-96-I-16
>gb:HQ857562	Monkeypox virus	V79-I-005
>gb:KC257459	Monkeypox virus	Sudan 2005 01
>gb:JX878426	Monkeypox virus	DRC 07-0450
>gb:JX878423	Monkeypox virus	DRC 07-0337
>gb:JX878424	Monkeypox virus	DRC 07-0338
>gb:JX878428	Monkeypox virus	DRC 07-0514
>gb:JX878422	Monkeypox virus	DRC 07-0287
>gb:JX878409	Monkeypox virus	DRC 06-0999
>gb:JX878418	Monkeypox virus	DRC 07-0120
>gb:JX878425	Monkeypox virus	DRC 07-0354
>gb:JX878410	Monkeypox virus	DRC 06-1070
>gb:KJ136820	Monkeypox virus	Ivory Coast 2012
>gb:KJ642614	Monkeypox virus	UTC
>gb:KP849470	Monkeypox virus	Cote dIvoire 1971
>gb:KJ642619	Monkeypox virus	Gabon-1988
>gb:KJ642612	Monkeypox virus	Ikubi
>gb:KP849469	Monkeypox virus	Boende DRC 2008
>gb:MK783029	Monkeypox virus	3029
>gb:MK783031	Monkeypox virus	3020
>gb:MN648051	Monkeypox virus	Israel 2018
>gb:MN346699	Monkeypox virus	TNP 2017 South Ravel 1
>gb:MN346690	Monkeypox virus	TNP 2017 North Bic
>gb:MN346698	Monkeypox virus	TNP 2017 South Pushkin
>gb:MN346700	Monkeypox virus	TNP 2017 South Ravel 2
>gb:MN346692	Monkeypox virus	TNP 2017 North Mama
>gb:MN702446	Monkeypox virus	38c contig SPADES
>gb:MN702448	Monkeypox virus	015c contig SPADES
>gb:MN702450	Monkeypox virus	B1 contig SPADES
>gb:MN702452	Monkeypox virus	A2 contig SPADES
>gb:AY741551	Monkeypox virus	Sierra Leone
>gb:DQ011156	Monkeypox virus	Liberia 1970 184
>gb:DQ011155	Monkeypox virus	Zaire 1979-005
>gb:DQ011154	Monkeypox virus	Congo 2003 358
>gb:HM172544	Monkeypox virus	Zaire 1979-005
>gb:HQ857563	Monkeypox virus	D14L knockout
>gb:MT724770	Monkeypox virus	DRC 2014 Crocidura littoralis COB771
>gb:MT724771	Monkeypox virus	DRC 2014 Funisciurus bayonii Y081
>gb:MT724772	Monkeypox virus	Funisciurus anerythrus 2014 DRC
>gb:KC257460	Monkeypox virus	DRC Yandongi 1985
>gb:JX878407	Monkeypox virus	DRC 06-0950
>gb:JX878429	Monkeypox virus	DRC 07-0662
>gb:JX878414	Monkeypox virus	DRC 07-0046
>gb:JX878421	Monkeypox virus	DRC 07-0286
>gb:KJ642616	Monkeypox virus	PCH
>gb:KJ642617	Monkeypox virus	Nigeria-SE-1971
>gb:KJ642618	Monkeypox virus	Cameroon-1990
>gb:KJ642613	Monkeypox virus	Congo 8
>gb:KJ642615	Monkeypox virus	W-Nigeria
>gb:KP849471	Monkeypox virus	Yambuku DRC 1985
>gb:JX878411	Monkeypox virus	DRC 06-1075
>gb:JX878412	Monkeypox virus	DRC 06-1076
>gb:JX878415	Monkeypox virus	DRC 07-0092
>gb:JX878420	Monkeypox virus	DRC 07-0283
>gb:JX878427	Monkeypox virus	DRC 07-0480
>gb:JX878408	Monkeypox virus	DRC 06-0970
>gb:JX878417	Monkeypox virus	DRC 07-0104
>gb:JX878413	Monkeypox virus	DRC 07-0045
>gb:JX878416	Monkeypox virus	DRC 07-0093
>gb:JX878419	Monkeypox virus	DRC 07-0275
>gb:MN702444	Monkeypox virus	A5 contig SPADES
>gb:MN702445	Monkeypox virus	A4 contig SPADES
>gb:MN702447	Monkeypox virus	18 contig SPADES
>gb:MN702449	Monkeypox virus	B2 contig SPADES
>gb:MN702451	Monkeypox virus	A6 contig SPADES
>gb:MN702453	Monkeypox virus	A1 contig SPADES
>gb:MN346693	Monkeypox virus	TNP 2017 North Ponan
>gb:MN346702	Monkeypox virus	TNP 2018 East Paddy
>gb:MN346694	Monkeypox virus	TNP 2017 North Saro
>gb:MN346696	Monkeypox virus	NP 2017 North Surprise 1
>gb:MN346695	Monkeypox virus	TNP 2017 North Sidonie
>gb:MK783028	Monkeypox virus	3019
>gb:MK783030	Monkeypox virus	3025
>gb:MK783032	Monkeypox virus	3030
>gb:MT724769	Monkeypox virus	DRC 2012 Malacomys longipes EPU30
>gb:ON745215.1	Monkeypox virus	INMI-Pt2
>gb:ON736420.1	Monkeypox virus	2022/Canada/AB1
>gb:ON720849.1	Monkeypox virus	Spain/MD-HGUGM-6532064/2022
>gb:ON694329.1	Monkeypox virus	Germany/2022/RKI025
>gb:ON694330.1	Monkeypox virus	Germany/2022/RKI019
>gb:ON694331.1	Monkeypox virus	Germany/2022/RKI015
>gb:ON694332.1	Monkeypox virus	Germany/2022/RKI023
>gb:ON694333.1	Monkeypox virus	Germany/2022/RKI022
>gb:ON694334.1	Monkeypox virus	Germany/2022/RKI021
>gb:ON694335.1	Monkeypox virus	Germany/2022/RKI018
>gb:ON694336.1	Monkeypox virus	Germany/2022/RKI024
>gb:ON694337.1	Monkeypox virus	Germany/2022/RKI020
>gb:ON694338.1	Monkeypox virus	Germany/2022/RKI017
>gb:ON694339.1	Monkeypox virus	Germany/2022/RKI016
>gb:ON694340.1	Monkeypox virus	Germany/2022/RKI014
>gb:ON694341.1	Monkeypox virus	Germany/2022/RKI012
>gb:ON694342.1	Monkeypox virus	Germany/2022/RKI011
>gb:ON682263.2	Monkeypox virus	Germany/2022/RKI03
>gb:ON682264.2	Monkeypox virus	Germany/2022/RKI05
>gb:ON682266.1	Monkeypox virus	Germany/2022/RKI09
>gb:ON682267.1	Monkeypox virus	Germany/2022/RKI010
>gb:ON682268.1	Monkeypox virus	Germany/2022/RKI08
>gb:ON682269.2	Monkeypox virus	Germany/2022/RKI07
>gb:ON682270.1	Monkeypox virus	Germany/2022/RKI06
>gb:ON674051.1	Monkeypox virus	USA 2022 FL001
>gb:ON675438.1	Monkeypox virus	USA 2022 VA001
>gb:ON676703.1	Monkeypox virus	USA 2022 CA001
>gb:ON676704.1	Monkeypox virus	USA 2022 FL002
>gb:ON676705.1	Monkeypox virus	USA 2022 UT001
>gb:ON676706.1	Monkeypox virus	USA 2022 UT002
>gb:ON676707.1	Monkeypox virus	USA 2021 TX
>gb:ON676708.1	Monkeypox virus	USA 2021 MD
>gb:ON644344.1	Monkeypox virus	FVG-ITA 01 2022
>gb:ON649709.1	Monkeypox virus	PT0028/2022
>gb:ON649713.1	Monkeypox virus	PT0020/2022
>gb:ON649718.1	Monkeypox virus	PT0018/2022
>gb:ON649719.1	Monkeypox virus	PT0012/2022
>ON649720.1	Monkeypox virus	PT0024/2022
>gb:ON649721.1	Monkeypox virus	PT0021/2022
>gb:ON649722.1	Monkeypox virus	PT0022/2022
>gb:ON649723.1	Monkeypox virus	PT0013/2022
>gb:ON649724.1	Monkeypox virus	PT0014/2022
>gb:ON649725.1	Monkeypox virus	PT0011/2022
>gb:ON649879.1	Monkeypox virus	ISR001 2022
>gb:ON631963.1	Monkeypox virus	VIDRL01/2022
>ON637938.1	Monkeypox virus	Germany/2022/RKI01
>gb:ON637939.1	Monkeypox virus	Germany/2022/RKI02
>gb:ON631241.1	Monkeypox virus	2022/2 SLO
>gb:ON627808.1	Monkeypox virus	USA/UT-UPHL-82200022/2022
>gb:ON619835.2	Monkeypox virus	UK 2022 1
>gb:ON619836.2	Monkeypox virus	UK 2022 2
>gb:ON619838.2	Monkeypox virus	UK 2022 4
>gb:ON622712.1	Monkeypox virus	UZ REGA 1/Belgium/2022
>gb:ON622713.1	Monkeypox virus	UZ REGA 2/Belgium/2022
>gb:ON622722.2	Monkeypox virus	FR HCL0001 2022
>gb:ON609725.2	Monkeypox virus	SLO
>gb:ON602722.2	Monkeypox virus	FRA 2022 TLS67
>gb:ON585031.1	Monkeypox virus	PT0003/2022
>gb:ON585032.1	Monkeypox virus	PT0004/2022
>gb:ON585033.1	Monkeypox virus	PT0006/2022
>gb:ON585034.1	Monkeypox virus	PT0007/2022
>gb:ON585035.1	Monkeypox virus	PT0009/2022
>gb:ON585037.1	Monkeypox virus	PT0005/2022
>gb:ON585038.1	Monkeypox virus	PT0008/2022
>gb:ON568298.1	Monkeypox virus	BY-IMB25241
>gb:ON563414.3	Monkeypox virus	USA 2022 MA001
>gb:MT903337.1	Monkeypox virus	M2940 FCT
>gb:MT903338.1	Monkeypox virus	M2957 Lagos
>gb:MT903339.1	Monkeypox virus	M3021 Delta
>gb:MT903341.1	Monkeypox virus	M5320 M15 Bayelsa
>gb:MT903342.1	Monkeypox virus	Singapore
>gb:MT903343.1	Monkeypox virus	UK P1
>gb:MT903344.1	Monkeypox virus	UK P2
>gb:MT903345.1	Monkeypox virus	UK P3
>gb:MT903346.1	Monkeypox virus	USA2003 099 Gambian Rat
>gb:AY386263	Orf virus	OV-IA82
>gb:DQ184476	Orf virus	NZ2
>gb:HM133903	Orf virus	D1701
>gb:KF234407	Orf virus	NA1/11
>gb:KP010353	Orf virus	YX
>gb:KP010356	Orf virus	SJ1
>gb:KY053526	Orf virus	HN3/12
>gb:KP010354	Orf virus	GO
>gb:MG712417	Orf virus	SY17
>gb:MN331655	Orf virus	CL17
>gb:MN389453	Orf virus	GZ
>gb:LR594616	Orf virus	IHUMI-1
>gb:MT332357	Orf virus	MP
>gb:AX754989	Orf virus	NZ2 Patent WO03006654
>gb:AY386264	Orf virus	SA00
>gb:KP010355	Orf virus	NP
>gb:MG674916	Orf virus	NA17
>gb:MN454854	Orf virus	TVL
>gb:MN648218	Orf virus	GZ18
>gb:MN648219	Orf virus	CL18
>gb:NC_055231	Orthopox virus	Abatino
>gb:KF908242	Papiine herpesvirus 2	A951
>gb:KF908244	Papiine herpesvirus 2	OU4-2
>gb:NC_007653	Papiine herpesvirus 2	X313
>gb:KF908241	Papiine herpesvirus 2	OU2-5
>gb:KF908243	Papiine herpesvirus 2	OU4-8
>gb:KF908239	Papiine herpesvirus 2	A189164
>gb:KM502564	Parapox virus	red deer/HL953
>gb:GQ329670	Pseudocowpox virus	VR634
>gb:GQ329669	Pseudocowpox virus	F00.120R
>gb:AY484669	Rabbitpox virus	Utrecht
>gb:NC_027213	Raccoonpox virus	Herman
>gb:KU749309	Raccoonpox virus	85A
>gb:HM625781	Saimiriine herpesvirus 1	MV 5-4
>gb:MH427217	Sea otter poxvirus	ELK
>gb:NC_035188	Seal parapoxvirus	AFK76s1
>gb:KU749310	Skunkpox virus	WA
>gb:JF797218	Suid herpesvirus 1	Kaplan
>gb:JF797217	Suid herpesvirus 1	Bartha
>gb:JF797219	Suid herpesvirus 1	Becker
>gb:BK001744	Suid herpesvirus 1	UNKNOWN-BK001744
>gb:KJ717942	Suid herpesvirus 1	Kaplan
>gb:KJ789182	Suid herpesvirus 1	TJ
>gb:KP257591	Suid herpesvirus 1	JS-2012
>gb:KT824771	Suid herpesvirus 1	HLJ8
>gb:KT809429	Suid herpesvirus 1	SC
>gb:KM189914	Suid herpesvirus 1	HNB
>gb:KM189912	Suid herpesvirus 1	HNX
>gb:KU360259	Suid herpesvirus 1	DL14/08
>gb:KU198433	Suid herpesvirus 1	ADV32751 Italy2014
>gb:KU900059	Suid herpesvirus 1	NIA3
>gb:KU315430	Suid herpesvirus 1	Ea
>gb:JQ809330	Suid herpesvirus 1	DUL34Pass
>gb:JQ809329	Suid herpesvirus 1	DUL34gfp
>gb:KU552118	Suid herpesvirus 1	LA
>gb:MG551317	Suid herpesvirus 1	JS-2012 F91
>gb:MG589642	Suid herpesvirus 1	JS-2012 F120
>gb:MK080279	Suid herpesvirus 1	HLJ-2013
>gb:MK682671	Suid herpesvirus 1	HuB2/CHN2017
>gb:MK642583	Suid herpesvirus 1	HeN1/CHN2012
>gb:MK642565	Suid herpesvirus 1	FJ1/CHN2016
>gb:MK642567	Suid herpesvirus 1	GD2/CHN2016
>gb:MK682675	Suid herpesvirus 1	JS2/CHN2015
>gb:MK642569	Suid herpesvirus 1	GD4/CHN2016
>gb:MK642577	Suid herpesvirus 1	HeN1/CHN2016
>gb:MK682672	Suid herpesvirus 1	HuN1/CHN2015
>gb:MK682666	Suid herpesvirus 1	HuB5/CHN2016
>gb:MK642572	Suid herpesvirus 1	HuB3/CHN2015
>gb:MK642568	Suid herpesvirus 1	GD3/CHN2016
>gb:MK642570	Suid herpesvirus 1	HuB5/CHN2015
>gb:MK642573	Suid herpesvirus 1	HuB2/CHN2015
>gb:MK642576	Suid herpesvirus 1	HeN2/CHN2016
>gb:MK682669	Suid herpesvirus 1	HuB8/CHN2016
>gb:MK642582	Suid herpesvirus 1	HeN2/CHN2014
>gb:MK682670	Suid herpesvirus 1	HuB1/CHN2017
>gb:MK682663	Suid herpesvirus 1	HuB2/CHN2016
>gb:MK642579	Suid herpesvirus 1	HeN2/CHN2015
>gb:MK642584	Suid herpesvirus 1	HeN1/CHN2014
>gb:MT468550	Suid herpesvirus 1	2019
>gb:MT150583	Suid herpesvirus 1	JSY7
>gb:MT949537	Suid herpesvirus 1	HuB17
>gb:MT197597	Suid herpesvirus 1	GD-YH
>gb:MT775883	Suid herpesvirus 1	HeNLH/2017
>gb:JQ809328	Suid herpesvirus 1	Kaplan
>gb:KM061380	Suid herpesvirus 1	ZJ01
>gb:KC981239	Suid herpesvirus 1	BJ/YT
>gb:KP098534	Suid herpesvirus 1	HeN1
>gb:KT983811	Suid herpesvirus 1	Kolchis
>gb:KM189913	Suid herpesvirus 1	Fa
>gb:KP722022	Suid herpesvirus 1	HN1201
>gb:KU056477	Suid herpesvirus 1	qihe547
>gb:KX423960	Suid herpesvirus 1	Ea Hubei
>gb:LT934125	Suid herpesvirus 1	PRV-MdBio
>gb:MG551316	Suid herpesvirus 1	JS-2012 F50
>gb:MH582511	Suid herpesvirus 1	GD0304
>gb:MN215892	Suid herpesvirus 1	Fox It 29328 2018
>gb:MK642574	Suid herpesvirus 1	HuB1/CHN2015
>gb:MK682676	Suid herpesvirus 1	JS1/CHN2017
>gb:MK682668	Suid herpesvirus 1	HuB7/CHN2016
>gb:MK642580	Suid herpesvirus 1	HeN1/CHN2015
>gb:MK682665	Suid herpesvirus 1	HuB4/CHN2016
>gb:MK682662	Suid herpesvirus 1	HuB1/CHN2016
>gb:MK682664	Suid herpesvirus 1	HuB3/CHN2016
>gb:MK642578	Suid herpesvirus 1	HeN3/CHN2015
>gb:MK642581	Suid herpesvirus 1	HeN4/CHN2014
>gb:MK642566	Suid herpesvirus 1	GD1/CHN2016
>gb:MK642571	Suid herpesvirus 1	HuB4/CHN2015
>gb:MK642585	Suid herpesvirus 1	GX1/CHN2014
>gb:MK642564	Suid herpesvirus 1	BJ1/CHN2014
>gb:MK682667	Suid herpesvirus 1	HuB6/CHN2016
>gb:MK682673	Suid herpesvirus 1	HuN1/CHN2016
>gb:MK642575	Suid herpesvirus 1	HeN3/CHN2016
>gb:MK682674	Suid herpesvirus 1	JS1/CHN2015
>gb:MK806387	Suid herpesvirus 1	JX/CH/2016
>gb:AP018925	Suid herpesvirus 1	MY-1
>gb:LC342744	Suid herpesvirus 1	RC1
>gb:MT157263	Suid herpesvirus 1	JSY13
>gb:MT468549	Suid herpesvirus 1	HuBXY/2018
>gb:MT949535	Suid herpesvirus 1	GD1802
>gb:MT949536	Suid herpesvirus 1	SD18
>gb:MW805231	Suid herpesvirus 1	JS2019
>gb:OL639029	Suid herpesvirus 1	DCD-1
>gb:MW560175	Suid herpesvirus 1	HeNZM/2017
>gb:EF420157	Tanapox virus	RoC
>gb:EF420156	Tanapox virus	Kenya
>gb:DQ437594	Taterapox virus	Dahomey 1968
>gb:M35027	Vaccinia virus	Copenhagen
>gb:AY603355	Vaccinia virus	Acambis 3000Modified virus Ankara
>gb:AM501482	Vaccinia virus	Ankara
>gb:AY678275	Vaccinia virus	LC16m8
>gb:DQ377945	Vaccinia virus	3737
>gb:AY678276	Vaccinia virus	Lister
>gb:GM981809	Vaccinia virus	UNKNOWN-GM981809
>gb:AF095689	Vaccinia virus	Tian Tan
>gb:DD290351	Vaccinia virus	UNKNOWN-DD290351
>gb:GM998302	Vaccinia virus	UNKNOWN-GM998302
>gb:HC499797	Vaccinia virus	UNKNOWN-HC499797
>gb:DQ983238	Vaccinia virus	MVA-BN
>gb:DQ983239	Vaccinia virus	AGR-MVA-572pre
>gb:DQ983240	Vaccinia virus	AGR-MVA-572seq
>gb:AY243312	Vaccinia virus	Western Reserve
>gb:AY313847	Vaccinia virus	Acambis
>gb:JN654980	Vaccinia virus	Dryvax
>gb:JN654982	Vaccinia virus	Dryvax
>gb:JN654984	Vaccinia virus	Dryvax
>gb:JN654985	Vaccinia virus	Dryvax
>gb:JN654983	Vaccinia virus	Dryvax
>gb:JN654978	Vaccinia virus	Dryvax
>gb:JN654981	Vaccinia virus	Dryvax
>gb:JN654977	Vaccinia virus	Dryvax
>gb:KJ467590	Vaccinia virus	UNKNOWN-KJ467590
>gb:KC207811	Vaccinia virus	Tiantan
>gb:JX489135	Vaccinia virus	Tiantan
>gb:JX489137	Vaccinia virus	Tiantan
>gb:KJ467599	Vaccinia virus	UNKNOWN-KJ467599
>gb:KJ467613	Vaccinia virus	UNKNOWN-KJ467613
>gb:KJ467600	Vaccinia virus	UNKNOWN-KJ467600
>gb:KJ467604	Vaccinia virus	UNKNOWN-KJ467604
>gb:KJ467587	Vaccinia virus	UNKNOWN-KJ467587
>gb:KJ467611	Vaccinia virus	UNKNOWN-KJ467611
>gb:KJ467609	Vaccinia virus	UNKNOWN-KJ467609
>gb:KJ467589	Vaccinia virus	UNKNOWN-KJ467589
>gb:KJ467598	Vaccinia virus	UNKNOWN-KJ467598
>gb:KM044309	Vaccinia virus	Tashkent
>gb:KJ125439	Vaccinia virus	IHD-W
>gb:KT184691	Vaccinia virus	IOC
>gb:MN974380	Vaccinia virus	li
>gb:KT013210	Vaccinia virus	Cantagalo
>gb:LG146438	Vaccinia virus	UNKNOWN-LG146438
>gb:KX781953	Vaccinia virus	L-IVP
>gb:MG012795	Vaccinia virus	CEyV1
>gb:MH341445	Vaccinia virus	L-IVP oncoB
>gb:MH341447	Vaccinia virus	L-IVP oncoQ
>gb:MA798773	Vaccinia virus	UNKNOWN-MA798773
>gb:MK314711	Vaccinia virus	44/47.1 rMVA
>gb:MK314713	Vaccinia virus	51.2 rMVA
>gb:MN369532	Vaccinia virus	VK01
>gb:MW018153	Vaccinia virus	Cantagalo
>gb:MW018156	Vaccinia virus	Cantagalo
>gb:DQ439815	Vaccinia virus	DUKE
>gb:U94848	Vaccinia virus	Ankara
>gb:AY678277	Vaccinia virus	LC16mO
>gb:EF675191	Vaccinia virus	MVATGN33.1
>gb:DQ983236	Vaccinia virus	MVA-I721 CNCM I721
>gb:AY313848	Vaccinia virus	Acambis
>gb:JX489139	Vaccinia virus	Tiantan
>gb:KC207810	Vaccinia virus	Tiantan
>gb:JX489138	Vaccinia virus	Tiantan
>gb:JX489136	Vaccinia virus	Tiantan
>gb:JN654986	Vaccinia virus	Dryvax
>gb:JN654976	Vaccinia virus	Dryvax
>gb:JN654979	Vaccinia virus	Dryvax
>gb:KJ467616	Vaccinia virus	UNKNOWN-KJ467616
>gb:KJ467597	Vaccinia virus	UNKNOWN-KJ467597
>gb:KJ467607	Vaccinia virus	UNKNOWN-KJ467607
>gb:KJ467594	Vaccinia virus	UNKNOWN-KJ467594
>gb:KJ467583	Vaccinia virus	UNKNOWN-KJ467583
>gb:KJ467588	Vaccinia virus	UNKNOWN-KJ467588
>gb:KJ467614	Vaccinia virus	UNKNOWN-KJ467614
>gb:KJ467592	Vaccinia virus	UNKNOWN-KJ467592
>gb:KJ467593	Vaccinia virus	UNKNOWN-KJ467593
>gb:KJ467605	Vaccinia virus	UNKNOWN-KJ467605
>gb:KJ467595	Vaccinia virus	UNKNOWN-KJ467595
>gb:KJ467603	Vaccinia virus	UNKNOWN-KJ467603
>gb:KJ467610	Vaccinia virus	UNKNOWN-KJ467610
>gb:KJ467591	Vaccinia virus	UNKNOWN-KJ467591
>gb:KJ467606	Vaccinia virus	UNKNOWN-KJ467606
>gb:KJ467584	Vaccinia virus	UNKNOWN-KJ467584
>gb:KJ467602	Vaccinia virus	UNKNOWN-KJ467602
>gb:KJ467582	Vaccinia virus	UNKNOWN-KJ467582
>gb:KJ467585	Vaccinia virus	UNKNOWN-KJ467585
>gb:HW609008	Vaccinia virus	UNKNOWN-HW609008
>gb:KF179385	Vaccinia virus	Brazil Serro 2
>gb:KP233807	Vaccinia virus	L-IVP
>gb:KF866253	Vaccinia virus	WAU86/88-1
>gb:KM044310	Vaccinia virus	Tashkent
>gb:KJ125438	Vaccinia virus	Dryvax
>gb:KT184690	Vaccinia virus	IOC
>gb:KX061501	Vaccinia virus	Lister
>gb:KJ467596	Vaccinia virus	UNKNOWN-KJ467596
>gb:KJ467612	Vaccinia virus	UNKNOWN-KJ467612
>gb:KJ467601	Vaccinia virus	UNKNOWN-KJ467601
>gb:KJ467608	Vaccinia virus	UNKNOWN-KJ467608
>gb:KJ467615	Vaccinia virus	UNKNOWN-KJ467615
>gb:KJ467586	Vaccinia virus	UNKNOWN-KJ467586
>gb:MN974381	Vaccinia virus	TNX-1200
>gb:MT227314	Vaccinia virus	Acambis/2019
>gb:MG663594	Vaccinia virus	51.1rMVA
>gb:MG012796	Vaccinia virus	CEyV2
>gb:MK314710	Vaccinia virus	44.1 rMVA
>gb:MK314712	Vaccinia virus	47.1 rMVA
>gb:LT966077	Vaccinia virus	WR ATCC VR-2035
>gb:MK336431	Vaccinia virus	KVAC103
>gb:MH341446	Vaccinia virus	L-IVP oncoM
>gb:MT946551	Vaccinia virus	Ducapox vaccine
>gb:MF477237	Vaccinia virus	Mulford 1902
>gb:BK013339	Vaccinia virus	VK01
>gb:BK013340	Vaccinia virus	VK02
>gb:BK013342	Vaccinia virus	VK08
>gb:BK013343	Vaccinia virus	VK12
>gb:MW018154	Vaccinia virus	Cantagalo
>gb:MW018155	Vaccinia virus	Cantagalo
>gb:DQ441439	Variola virus	Somalia 1977(V77-1605)
>gb:DQ441416	Variola virus	Benin Dahomey 1968
>gb:DQ441431	Variola virus	Japan 1951 (Stillwell, Masterseed)
>gb:DQ441426	Variola virus	Guinea 1969
>gb:DQ441428	Variola virus	India 1953(New Delhi)
>gb:DQ437588	Variola virus	Nepal 1973 V73-175
>gb:DQ437582	Variola virus	China Horn 1948 Sabin Lab July 1948
>gb:DQ441448	Variola virus	Yugoslavia 1972 V72-164
>gb:DQ441419	Variola virus	Brazil 1966
>gb:DQ437587	Variola virus	Iran 1972 2602 Tabriz
>gb:DQ441438	Variola virus	Somalia 1977 (V77-1252)
>gb:DQ441418	Variola virus	Botswana 1973
>gb:L22579	Variola virus	Bangladesh-1975
>gb:DQ441425	Variola virus	Ethiopia 1972
>gb:DQ441417	Variola virus	Botswana 1972
>gb:DQ441445	Variola virus	United Kingdom 1946 Hinden (Middlesex)
>gb:DQ441447	Variola virus	United Kingdom 1952 Butler
>gb:DQ441423	Variola virus	Congo 9 1970
>gb:DQ441433	Variola virus	Kuwait 1967
>gb:DQ441444	Variola virus	United Kingdom 1946 Harvey
>gb:DQ441420	Variola virus	Bangladesh 1974
>gb:DQ441441	Variola virus	Sudan 1947 (Rumbec)
>gb:X69198	Variola virus	India-1967
>gb:X72086	Variola virus	Garcia-1966
>gb:KY358055	Variola virus	VD21 17thcentury
>gb:LT706528	Variola virus	V563
>gb:DQ437583	Variola virus	Congo 1970 v70-46 Kinshasa
>gb:DQ437590	Variola virus	Somalia 1977 V77-2479
>gb:DQ441446	Variola virus	United Kingdom 1947 Higgins (Staffordshire)
>gb:DQ437584	Variola virus	Germany 1958 Heidelberg
>gb:DQ441422	Variola virus	Bangladesh 1974
>gb:DQ441434	Variola virus	Niger 1969
>gb:DQ437591	Variola virus	Sumatra 1970 V70-222
>gb:DQ437580	Variola virus	Afghanistan 1970 Variolator 4
>gb:DQ441442	Variola virus	Sumatra 1970 V70-228
>gb:DQ441430	Variola virus	Japan 1951
>gb:DQ437592	Variola virus	Syria 1972 V72-199
>gb:DQ441435	Variola virus	South Africa 1965
>gb:DQ437589	Variola virus	Pakistan 1969
>gb:DQ441443	Variola virus	Tanzania 1965 kembula
>gb:DQ441436	Variola virus	South Africa 1965
>gb:DQ441432	Variola virus	Korea 1947
>gb:DQ441427	Variola virus	India 1953
>gb:DQ437586	Variola virus	India 1964 7125 Vellore
>gb:Y16780	Variola virus	Garcia-1966
>gb:DQ441437	Variola virus	Sierra Leone 1969 (V68-258)
>gb:DQ441440	Variola virus	Sudan 1947
>gb:DQ441424	Variola virus	Ethiopia 1972
>gb:DQ437581	Variola virus	Bangladesh 1975 v75-550 Banu
>gb:DQ437585	Variola virus	India 1964 7124 Vellore
>gb:DQ441429	Variola virus	Japan 1946
>gb:LT706529	Variola virus	V1588
>gb:KU749311	Volepox virus	CA
>gb:AJ293568	Yaba-like disease virus	UNKNOWN-AJ293568
>gb:AY386371	Yabamonkey tumor virus	UNKNOWN-AY386371
>gb:HQ849551	Yoka poxvirus	DakArB 4268

## Sheet: list and count organism
Row Labels	Count of Organism
Akhmeta virus	6
Alaskapox virus	1
Ateline herpesvirus 1	1
Beluga whale herpesvirus 1	1
Bovine herpesvirus 1	44
Bovine herpesvirus 2	2
Bovine herpesvirus 5	6
Bovine herpesvirus type 1.1	1
Bovine herpesvirus type 1.2	4
Bovine papular stomatitis virus	4
Bubaline herpesvirus 1	1
Buffalopox virus	9
Camelpox virus	11
Canid herpesvirus 1	19
Caprine herpesvirus 1	1
Cercopithecine herpesvirus 2	1
Cercopithecine herpesvirus 9	2
Cervid herpesvirus 1	1
Cervid herpesvirus 2	1
Cetacean poxvirus 1	1
Chimpanzee herpesvirus	1
Cowpox virus	92
Ectromelia virus	12
Equid herpesvirus 1	28
Equid herpesvirus 3	1
Equid herpesvirus 4	13
Equid herpesvirus 6	1
Equid herpesvirus 8	7
Equid herpesvirus 9	1
Equine molluscum contagiosum-like virus	1
Felid herpesvirus 1	55
Fruit bat herpesvirus 1	1
Herpes simplex virus	8
Horsepox virus	3
Human herpesvirus 1	52
Human herpesvirus 2	70
Human herpesvirus 3	150
Leporid herpesvirus 4	1
Macacine herpesvirus 1	20
Macropodid herpesvirus 1	1
Macropodid herpesvirus 2	1
Molluscum contagiosum virus subtype 1	15
Molluscum contagiosum virus subtype 2	14
Monkeypox virus	156
Orf virus	20
Orthopox virus	1
Papiine herpesvirus 2	6
Parapox virus	1
Pseudocowpox virus	2
Rabbitpox virus	1
Raccoonpox virus	2
Saimiriine herpesvirus 1	1
Sea otter poxvirus	1
Seal parapoxvirus	1
Skunkpox virus	1
Suid herpesvirus 1	86
Tanapox virus	2
Taterapox virus	1
Vaccinia virus	116
Variola virus	52
Volepox virus	1
Yaba-like disease virus	1
Yabamonkey tumor virus	1
Yoka poxvirus	1
Grand Total	1119
